# Supplementary material for: Feasibility of 10-Minute Delayed Hepatocyte Phase Imaging Using a 30° Flip Angle in Gd-EOB-DTPA-Enhanced Liver MRI for the Detection of Hepatocellular Carcinoma in Patients with Chronic Hepatitis or Cirrhosis
Source: PLoS One. 2016 Dec 9;11(12):e0167701. doi: 10.1371/journal.pone.0167701 (PMC5147964; doi:10.1371/journal.pone.0167701)
Supplement: S1 File — (XLSX) [file pone.0167701.s001.xlsx]

## Sheet: Sum
Qualitative Analysis										Quantitative Analysis
Tumor Number	Child-Pugh score	Diagnosis	Reviewer A			Reviewer B				Tumor Number	Child-Pugh score	Size	Diagnosis	10m-FA30			20m-FA10			20m-FA30			CNR
			10m-FA30	20m-FA10	20m-FA30	10m-FA30	20m-FA10	20m-FA30						Les	Liver	Noise	Les	Liver	Noise	Les	Liver	Noise	10m-FA30	20m-FA10	20m-FA30
1	6	HCC	4	4	4	4	4	4		1	6	1.1	HCC	228.9	347.1	1	298.6	423.2	1	198.9	400.6	1	118.2	124.6	201.7
2	5	HCC	4	4	4	4	4	4		2	5	2	HCC	160.5	284.2	0.94	206.7	286.4	0.95	150.4	321.5	1	131.596	83.8947	171.1
3	5	HCC	4	4	4	4	4	4		3	5	1.9	HCC	198.9	532.4	1.1	246.3	405	1	195.1	588.7	1.1	303.182	158.7	357.818
4	5	HCC	4	4	4	4	4	4		4	5	2.1	HCC	165.4	432.7	1.2	239	386.5	1	153.6	496.7	1	222.75	147.5	343.1
5	5	HCC	4	4	4	4	4	4		5	5	1.2	HCC	245.7	478.1	1	268.1	398.7	1.1	239.9	540.9	1.2	232.4	118.727	250.833
6	5	HCC	4	4	4	4	4	4		6	5	2.8	HCC	134.5	347.2	1.6	191.3	403.6	1.4	121.8	396.7	1.5	132.937	151.643	183.267
7	5	HCC	4	4	4	4	4	4		7	5	1	HCC	182.2	451.5	1.5	188	341.2	1.3	175	508	1.3	179.533	117.846	256.154
8	5	HCC	4	4	4	4	4	4
9	5	HCC	4	4	4	4	4	4		9	5	2.7	HCC	116.3	381.8	1.1	185.5	320.5	1	114.3	410.8	1.2	241.364	135	247.083
10	5	HCC	4	4	4	4	4	4		10	5	1.6	HCC	212.8	339.8	1.4	275	374.9	1.4	209.1	420.2	1.3	90.7143	71.3571	162.385
11	5	HCC	4	4	4	4	4	4		11	5	2.3	HCC	160.4	321	0.76	222.4	330.9	0.74	139.6	333.4	0.8	211.316	146.622	242.25
12	5	HCC	4	4	4	4	4	4		12	5	1.1	HCC	163	321	0.76	211.2	330.9	0.74	158.4	333.4	0.8	207.895	161.757	218.75
13	6	HCC	4	4	4	4	4	4		13	6	4.3	HCC	140.3	200.7	1.4	212.4	268.2	1.9	126.1	198.7	1.5	43.1429	29.3684	48.4
14	6	HCC	4	4	4	4	4	4		14	6	2.8	HCC	145.7	226	1.3	203.9	290.2	1.4	121.3	226.3	1.4	61.7692	61.6429	75
15	7	HCC	4	4	4	4	4	4		15	7	5.9	HCC	182	316.8	1	273.5	388.3	1.3	174.7	342.8	1.2	134.8	88.3077	140.083
16	7	HCC	4	4	4	4	4	4
17	5	HCC	4	4	4	4	4	4		17	5	3.7	HCC	192	436.9	1.5	237	448.7	1.4	190.9	502.6	1.4	163.267	151.214	222.643
18	5	HCC	4	4	4	4	4	4		18	5	2.1	HCC	141.5	367.2	1.7	200.3	388	1.7	134.2	451	1.6	132.765	110.412	198
19	5	HCC	4	4	4	4	4	4		19	5	1.2	HCC	124.3	360.1	1.6	178.5	387	1.6	163	447.8	1.7	147.375	130.312	167.529
20	5	HCC	4	4	4	4	4	4		20	5	1.9	HCC	212.8	443.5	1.8	285.1	443.5	2	282.6	513.1	1.5	128.167	79.2	153.667
21	5	HCC	4	4	4	4	4	4		21	5	1.3	HCC	183.7	354.1	1	232.3	335.8	1.1	179.8	429.9	1	170.4	94.0909	250.1
22	5	HCC	4	4	4	4	4	4		22	5	3	HCC	129.4	340.5	2.2	166.3	309.1	2	132.2	394.1	2.2	95.9545	71.4	119.045
23	5	HCC	4	4	4	4	4	4		23	5	1.8	HCC	173.5	432.9	0.58	210.1	399.6	0.56	141.6	490	0.58	447.241	338.393	600.69
24	5	HCC	4	4	4	4	4	4
25	6	HCC	4	4	4	4	4	4		25	6	1.8	HCC	115.7	291.8	2.6	170.6	231.4	2.5	88.7	292.9	2.4	67.7308	24.32	85.0833
26	6	HCC	4	4	4	4	4	4		26	6	1.3	HCC	89	219.4	2.9	136.9	241.8	3.2	82.5	240.2	2.2	44.9655	32.7812	71.6818
27	6	HCC	4	4	4	4	4	4
28	5	HCC	4	4	4	4	4	4
29	5	HCC	4	4	4	4	4	4
30	5	HCC	4	4	4	4	4	4
31	8	HCC	4	4	4	1	1	1		31	8	2	HCC	200.5	208.1	1.5	248.4	261.9	1.4	192.5	196.6	2.3	5.06667	9.64286	1.78261
32	5	HCC	4	4	4	4	4	4		32	5	1.9	HCC	156.9	416	1	185.6	319.7	1.1	139.3	449.2	1.2	259.1	121.909	258.25
33	5	HCC	4	4	4	4	4	4		33	5	2	HCC	168	420.5	1.2	219.1	323	1.4	154	444.1	0.83	210.417	74.2143	349.518
34	5	HCC	4	4	4	4	4	4
35	5	HCC	4	4	4	4	4	4		35	5	1.5	HCC	174.7	401.9	1	251.5	365.1	1.1	175.4	436.1	1.1	227.2	103.273	237
36	5	HCC	4	4	4	4	4	4		36	5	6.2	HCC	138	521.9	1.1	202.9	479.9	0.82	122.7	588.5	1.2	349	337.805	388.167
37	5	HCC	4	4	4	4	4	4		37	5	3.3	HCC	149.5	417.9	1	192.6	383.2	0.92	128.3	420.4	1.1	268.4	207.174	265.545
38	5	HCC	4	4	4	4	4	4		38	5	1.7	HCC	180	430.7	1	234.1	358.4	1	219.6	431.5	1.4	250.7	124.3	151.357
39	5	HCC	4	4	4	4	4	4		39	5	2.5	HCC	223.8	493.5	1.3	291.6	479.2	1.3	222.6	540.2	1.4	207.462	144.308	226.857
40	5	HCC	4	4	4	4	4	4		40	5	1.2	HCC	133.7	367.2	1.2	182.9	368.8	1.2	135.5	444.6	1.2	194.583	154.917	257.583
41	6	HCC	4	4	4	4	4	4		41	6	2.2	HCC	206.4	356.8	1.5	268.7	442.9	2	186.8	412.4	1.8	100.267	87.1	125.333
42	5	HCC	4	4	4	4	4	4		42	5	5.6	HCC	213.6	328.7	1.3	311.7	367.4	1.5	192	343.9	1.2	88.5385	37.1333	126.583
43	6	HCC	4	4	4	4	4	4		43	6	2	HCC	187.4	358	1.4	238.4	315.8	1.2	174.5	404.6	1.5	121.857	64.5	153.4
44	6	HCC	4	4	4	4	4	4		44	6	2	HCC	151.7	383.4	1.4	224.7	330.4	1.4	140.9	431.5	1.6	165.5	75.5	181.625
45	6	HCC	4	4	4	1	1	1
46	8	HCC	4	4	4	4	4	4		46	8	1.8	HCC	164.3	256.6	0.9	216.5	243.4	0.75	167.1	262.6	1	102.556	35.8667	95.5
47	8	HCC	4	4	4	4	4	4		47	8	1.2	HCC	179.4	261.2	1.1	233.5	296.6	1	181.4	308.8	0.92	74.3636	63.1	138.478
48	8	HCC	4	4	4	4	4	4		48	8	5.1	HCC	203.9	260.4	0.92	271.5	285.9	0.93	186.3	285.1	0.88	61.413	15.4839	112.273
49	8	HCC	4	2	4	4	2	4		49	8	3.2	HCC	155.6	211.6	1.6	172.9	204.6	2.6	128.5	235.7	1.8	35	12.1923	59.5556
50	6	HCC	4	4	4	4	4	4		50	6	1	HCC	149.8	317.9	1	190.9	334.9	1	211.6	323.3	1.1	168.1	144	101.545
51	6	HCC	4	4	4	4	4	4
52	5	HCC	4	4	4	4	4	4		52	5	1.2	HCC	252.3	296.8	1.3	295.3	319.5	1.2	234.8	303.4	1.2	34.2308	20.1667	57.1667
53	6	HCC	4	4	4	4	4	4		53	6	3.5	HCC	222.7	764.6	1	282.3	640.1	1	216.5	915.5	1	541.9	357.8	699
54	5	HCC	4	4	4	4	4	4
55	5	HCC	4	4	4	4	4	4		55	5	1	HCC	245.3	380.3	1.1	315.8	433.7	1	224.9	452.5	1	122.727	117.9	227.6
56	5	HCC	4	4	4	4	4	4
57	5	HCC	1	1	1	1	1	1
58	5	HCC	4	4	4	4	4	4		58	5	1.5	HCC	114	344.1	0.82	166.6	296.1	0.76	110.8	374.8	0.75	280.61	170.395	352
59	5	HCC	4	4	4	4	4	4		59	5	1.1	HCC	202	350.3	0.8	232.3	316.2	0.77	197.1	348.9	0.86	185.375	108.961	176.512
60	5	HCC	4	4	4	4	4	4		60	5	1.8	HCC	180.7	301	0.93	228.7	339.7	1.1	169.2	309.7	1.1	129.355	100.909	127.727
61	5	HCC	4	4	4	4	4	4		61	5	1.4	HCC	174.1	260.5	0.93	228.4	340.1	0.79	164.8	290.5	0.92	92.9032	141.392	136.63
62	5	HCC	4	4	4	4	4	4		62	5	4	HCC	143.5	520.8	1.2	204.7	407.2	1.4	141.2	580.1	1.2	314.417	144.643	365.75
63	5	HCC	4	4	4	4	4	4		63	5	6.8	HCC	224.5	690.8	1.1	307.1	591.2	1.1	181.9	784.3	1	423.909	258.273	602.4
64	5	HCC	4	4	4	4	4	4		64	5	3.7	HCC	157.2	372.2	1.1	218.4	389	1.3	138.1	418.9	1.3	195.455	131.231	216
65	5	HCC	4	4	4	4	4	4		65	5	4.5	HCC	138.5	347.8	1.3	188.5	346.4	1.1	111.8	406.4	1	161	143.545	294.6
66	5	HCC	4	4	4	4	4	4
67	5	HCC	4	4	4	4	4	4		67	5	2.7	HCC	196.1	375.8	1.3	276.2	377.7	1.2	186.9	410.2	1.3	138.231	84.5833	171.769
68	5	HCC	4	4	4	4	4	4		68	5	1.1	HCC	194.1	421.8	1.3	224.1	411.4	1.2	199	460.4	1.4	175.154	156.083	186.714
69	5	HCC	2	1	3	2	1	3		69	5	2	HCC	401.8	416.3	1.5	369.6	373.5	1.4	487.8	475.3	1.4	9.66667	2.78571	-8.92857
70	5	HCC	4	4	4	4	4	4		70	5	1.5	HCC	219.9	487	0.9	245.8	505.8	0.83	196.2	630.1	0.82	296.778	313.253	529.146
71	5	HCC	4	4	4	4	4	4		71	5	2.9	HCC	204	464.4	1.2	262	417.4	1.2	195.4	503.1	1.4	217	129.5	219.786
72	5	HCC	4	4	4	4	4	4		72	5	1.1	HCC	117.7	335.2	1.5	202.8	335.7	1.4	85.6	381.4	1.2	145	94.9286	246.5
73	5	HCC	4	4	4	4	4	4		73	5	3.3	HCC	161.7	334.6	1.3	239.4	411.3	1.2	155.8	396.9	1.4	133	143.25	172.214
74	5	HCC	4	4	4	4	4	4		74	5	2.1	HCC	141.6	353.7	0.93	182.4	327.6	0.76	149.3	391.9	0.94	228.065	191.053	258.085
75	6	HCC	4	4	4	4	4	4		75	6	1	HCC	142.6	250	1.2	201.7	233	1.2	176.3	265.5	1.2	89.5	26.0833	74.3333
76	6	HCC	4	4	4	4	3	4
77	6	HCC	3	4	4	2	4	4		77	6	1.4	HCC	185.5	373.8	1.2	293.7	402.3	1.3	143.9	439.2	1.3	156.917	83.5385	227.154
78	6	HCC	4	4	4	4	4	4
79	6	HCC	4	4	4	4	4	4
80	5	HCC	4	4	4	4	4	4		80	5	9	HCC	106.9	314.1	1	172.7	312.2	1	85.4	332.2	1	207.2	139.5	246.8
81	6	HCC	4	4	4	4	4	4
82	5	HCC	4	4	4	4	4	4		82	5	4	HCC	187.2	278.2	1.1	253.1	300.7	1.1	175.7	302.7	1.2	82.7273	43.2727	105.833
83	5	HCC	4	4	4	4	4	4		83	5	2.2	HCC	142.7	250.9	1.1	190.4	238.6	1.1	138.2	250.5	1.2	98.3636	43.8182	93.5833
84	8	HCC	4	4	4	4	4	4		84	8	3.5	HCC	198.9	362.9	2	277.8	402.8	2	186.7	381.1	2	82	62.5	97.2
85	6	HCC	4	4	4	4	4	4		85	6	8	HCC	138.5	586	1.4	235.4	535.2	1.6	144.2	686.6	1.5	319.643	187.375	361.6
86	5	HCC	4	4	4	4	4	4		86	5	3.6	HCC	170.6	318.2	1.4	233.4	333.3	1.6	177.7	331.1	1.3	105.429	62.4375	118
87	5	HCC	4	4	4	4	4	4		87	5	1.4	HCC	196.4	418.4	1.7	195.4	330.8	1.5	127.2	451.4	1.7	130.588	90.2667	190.706
88	5	HCC	3	1	3	3	1	3		88	5	1.9	HCC	350.5	471	1.5	442	488.1	1.8	375.1	549.3	1.8	80.3333	25.6111	96.7778
89	5	HCC	4	4	4	4	4	4		89	5	4.1	HCC	146.7	702.4	1.3	213.4	521	1	131.4	798.5	1.1	427.462	307.6	606.455
90	5	HCC	4	4	4	4	4	4		90	5	3.2	HCC	183.4	546	1	231.9	359.2	1.2	176	572.1	1.1	362.6	106.083	360.091
91	5	HCC	1	1	1	1	1	1
92	5	HCC	4	4	4	4	4	4		92	5	1.9	HCC	135.4	246.7	1.5	163.1	276.8	1.7	127	257.1	1.5	74.2	66.8824	86.7333
93	5	HCC	4	4	4	4	4	4		93	5	2.1	HCC	111.9	233.4	1.2	153.7	236.4	1.6	96.2	244.8	1.6	101.25	51.6875	92.875
94	5	HCC	4	4	4	4	4	4		94	5	2	HCC	145.7	333.5	1	176.5	315.9	1	139.7	378	1	187.8	139.4	238.3
95	5	HCC	4	4	4	4	4	4		95	5	2.9	HCC	190.1	270.8	1.2	178.6	290.6	1.3	129.3	351.8	1.1	67.25	86.1538	202.273
96	5	HCC	4	4	4	4	4	4		96	5	1.2	HCC	114.2	371.2	1.2	162.5	363.8	1.3	121.3	389.2	1.3	214.167	154.846	206.077
97	5	HCC	4	4	4	4	4	4		97	5	3.3	HCC	195.8	349.5	1.2	256.1	357.1	1	188	399.1	1.1	128.083	101	191.909
98	5	HCC	4	4	4	4	4	4		98	5	4.1	HCC	154.1	337.2	1.7	221.2	354.6	1.1	151.3	371.4	1.7	107.706	121.273	129.471
99	5	HCC	4	4	4	4	4	4		99	5	1.2	HCC	220.1	352.4	1.3	208	346.5	1.3	172.9	391.3	1.3	101.769	106.538	168
100	6	HCC	4	4	4	4	4	4		100	6	1.7	HCC	215.4	410.3	1.2	272.5	415.4	1.3	218.5	504.6	1.3	162.417	109.923	220.077
101	5	HCC	2	1	1	2	1	1
102	5	HCC	4	3	4	4	3	4		102	5	1.3	HCC	192.5	349.8	1	228.1	298.4	1	190	404.2	1.1	157.3	70.3	194.727
103	5	HCC	4	4	4	4	4	4		103	5	6.4	HCC	171.4	383.1	1	254.8	393.4	1.2	148.8	451.6	1.2	211.7	115.5	252.333
104	5	HCC	4	4	4	4	4	4		104	5	2.9	HCC	145.7	302.9	1.3	185.8	322.4	1.5	140.3	383.4	1.4	120.923	91.0667	173.643
105	5	HCC	4	4	4	4	4	4		105	5	2.4	HCC	190.2	491	1.3	245.3	451.2	1.3	185	532	1.3	231.385	158.385	266.923
106	5	HCC	4	4	4	4	4	4		106	5	3.6	HCC	106.2	311.9	1.3	196.7	369.4	1.4	89.8	330.1	1.3	158.231	123.357	184.846
107	5	HCC	4	4	4	4	4	4		107	5	1.1	HCC	254.4	530.4	1.2	305.1	460.3	1	275.5	602.9	1.2	230	155.2	272.833
108	5	HCC	3	3	3	3	3	3		108	5	3	HCC	220.3	257.5	1.1	272.7	313.7	1.2	232.1	275.9	1.3	33.8182	34.1667	33.6923
109	5	HCC	4	4	4	4	4	4		109	5	2.3	HCC	175.4	293.6	1.6	281	320.4	1.4	161.4	304.1	1.3	73.875	28.1429	109.769
110	5	HCC	4	4	4	4	4	4		110	5	1.9	HCC	171.3	309.5	1.3	216.8	295	1.3	154.3	329.4	1.2	106.308	60.1538	145.917
111	12	HCC	4	4	4	4	4	4		111	12	4.3	HCC	96.9	126.9	1.4	143.5	163.5	1.7	102.2	123	1.4	21.4286	11.7647	14.8571
112	12	HCC	3	1	2	2	1	2		112	12	4.5	HCC	145.3	167.3	1.4	179.6	177.5	1.3	126.5	147.2	1.3	15.7143	-1.61538	15.9231
113	5	HCC	4	4	4	4	4	4		113	5	2.4	HCC	179.2	388.7	1.3	228.3	393.2	1.2	162.7	462.8	1.1	161.154	137.417	272.818
114	5	HCC	4	4	4	4	4	4		114	5	1.5	HCC	149.3	406.4	1.1	222.5	406.2	1.1	180.4	439.9	1.1	233.727	167	235.909
115	5	HCC	3	3	4	3	3	4		115	5	1.2	HCC	234	325.6	1.5	290.4	374.2	1.5	243.7	418.4	1.6	61.0667	55.8667	109.187
116	5	HCC	4	4	4	4	4	4		116	5	1.2	HCC	124.5	308.1	1.6	187.9	338.5	1.7	122.6	379.8	1.4	114.75	88.5882	183.714
117	7	HCC	4	4	4	4	4	4		117	5	3	HCC	367.2	416.2	1.2	512.3	512.7	1.2	420.2	464.1	1.2	40.8333	0.333333	36.5833
118	5	HCC	4	4	4	4	4	4		118	5	2.1	HCC	181.1	363.9	1.1	242.5	389.5	1.1	164.3	432.6	1.1	166.182	133.636	243.909
119	10	HCC	4	4	4	4	4	4		119	10	6.5	HCC	145.9	200.4	1.2	220.2	275.2	1.3	136.2	172.3	1.1	45.4167	42.3077	32.8182
120	9	HCC	4	3	4	3	2	3		120	9	2.5	HCC	169.8	318.6	1.2	234.9	346.6	1.3	155.8	357.3	1.4	124	85.9231	143.929
121	9	HCC	1	1	1	1	1	1		121	9	1.6	HCC	188.3	151.6	2.2	199.6	170.4	2.1	184.9	242.3	2.6	-16.6818	-13.9048	22.0769
122	9	HCC	4	3	4	4	3	4		122	9	3.1	HCC	170.7	224.4	1.4	228.2	269.7	1.2	170.2	241.5	1.3	38.3571	34.5833	54.8462
123	9	HCC	4	4	4	4	4	4		123	9	1.1	HCC	118.1	251.3	2.8	152.4	331.4	1.4	116.8	294.3	1.6	47.5714	127.857	110.938
124	9	HCC	4	4	4	4	4	4		124	9	1	HCC	131.2	259.6	2.8	160.5	304.2	1.4	173.1	284.5	1.6	45.8571	102.643	69.625
125	8	HCC	4	4	4	4	4	4		125	8	3.4	HCC	161.7	226.3	1.9	282.1	332.9	1.7	145.5	224.4	1.8	34	29.8824	43.8333
126	8	HCC	4	4	4	4	4	4		126	8	2	HCC	176	239.9	1.6	271.3	320.8	1.8	157.6	235.3	1.7	39.9375	27.5	45.7059
127	8	HCC	4	4	4	4	4	4		127	8	1.3	HCC	229.9	280.4	0.93	209	266.5	1.1	155.5	181.5	1.1	54.3011	52.2727	23.6364
128	8	HCC	4	4	4	4	4	4		128	8	1.7	HCC	157	327.4	1.5	214.3	354.2	1.5	141.8	375	1.4	113.6	93.2667	166.571
129	8	HCC	1	1	1	1	1	1		129	8	1.4	HCC	195.4	271.6	1.7	307.4	313.6	1.5	161.2	313.3	1.6	44.8235	4.13333	95.0625
130	8	HCC	4	2	4	3	2	4		130	8	2.8	HCC	247.4	327.8	1.7	286.2	332.9	1.8	225.5	362.7	1.6	47.2941	25.9444	85.75
131	7	HCC	4	4	4	4	4	4		131	7	1.4	HCC	152.8	233.1	1.2	218.8	292.5	1.2	152.4	229.6	1.2	66.9167	61.4167	64.3333
132	7	HCC	4	4	4	4	3	4		132	7	3.4	HCC	169.9	242.5	1.3	248.3	305.2	1.5	165.2	251.4	1.2	55.8462	37.9333	71.8333
133	6	HCC	4	4	4	4	4	4		133	6	1.6	HCC	207.5	333.1	1	243.3	306.6	1.1	198.7	412.6	1.2	125.6	57.5455	178.25
134	6	HCC	4	4	4	4	4	4		134	6	1.1	HCC	395.5	556.6	0.91	393.8	471.7	0.9	437	716.3	0.95	177.033	86.5556	294
135	6	HCC	4	4	4	4	4	4
136	6	HCC	4	4	4	4	4	4		136	6	2.3	HCC	212.7	375.8	1.1	265.2	322.2	1.1	187.9	399.5	1	148.273	51.8182	211.6
137	6	HCC	4	4	4	4	4	4		137	6	1.9	HCC	150.3	268.7	0.92	196	315.2	0.93	132.6	293.4	1	128.696	128.172	160.8
138	11	HCC	4	3	4	4	3	4		138	11	5	HCC	118.5	198.1	1.3	193	264.4	1.3	121.8	169.5	1.5	61.2308	54.9231	31.8
139	11	HCC	4	4	4	4	4	4		139	11	4.2	HCC	143.4	195.3	1.3	217.8	249.1	1.4	137.3	180.5	1.3	39.9231	22.3571	33.2308
140	11	HCC	4	1	3	4	1	3		140	11	1	HCC	132.3	204.8	1.5	198	249.3	1.8	127.8	181.5	1.9	48.3333	28.5	28.2632
141	11	HCC	4	3	3	4	3	3		141	11	1.4	HCC	127.7	168.1	1.3	194.9	204.8	1.2	138.2	161.2	1.3	31.0769	8.25	17.6923
142	10	HCC	4	4	4	4	4	4		142	10	7.7	HCC	115.1	174.4	1.5	176.3	230.9	1.4	106.5	87.7	1.4	39.5333	39	-13.4286
143	10	HCC	4	4	4	4	4	4		143	10	1	HCC	133.2	239.3	1.4	201.2	267.4	1.4	132.5	245.7	1.5	75.7857	47.2857	75.4667
144	10	HCC	4	3	4	4	3	4		144	10	1.1	HCC	271.3	317.3	1.3	263.8	301.4	1.1	286.3	361.3	1.1	35.3846	34.1818	68.1818
145	7	HCC	4	1	4	4	1	4		145	7	1.3	HCC	149.8	164.8	1.2	208.5	197.4	1.1	139.9	170.5	1.3	12.5	-10.0909	23.5385
146	7	HCC	4	4	4	4	4	4		146	7	4	HCC	204.4	266.1	1.9	301.1	354.4	1.5	214.5	284.1	1.9	32.4737	35.5333	36.6316
147	7	HCC	4	4	4	4	4	4		147	7	1.2	HCC	144.3	293.5	1.6	214.1	348.4	1.4	184.1	299.1	1.7	93.25	95.9286	67.6471
148	7	HCC	4	4	4	4	4	4		148	7	1.1	HCC	160.6	279.2	1.2	243.2	306.8	1.5	190.8	269.5	1.6	98.8333	42.4	49.1875
149	7	HCC	4	4	4	4	4	4
150	7	HCC	4	4	4	4	4	4
151	7	HCC	4	4	4	4	4	4
152	9	HCC	4	4	4	4	4	4		152	9	5.7	HCC	151.4	225.3	1.1	228.9	305.5	1	129.2	211.2	1.3	67.1818	76.6	63.0769
153	8	HCC	4	4	4	4	4	4		153	8	3.7	HCC	161.3	343.1	4.4	241.4	369.2	4.4	154.4	365.9	4.5	41.3182	29.0455	47
154	8	HCC	4	4	4	4	4	4		154	8	1	HCC	172.1	239.6	1.1	232	280.4	1.3	169.5	273.1	1.5	61.3636	37.2308	69.0667
155	8	HCC	4	4	4	4	4	4		155	8	8.8	HCC	175.7	255.8	1.3	249.1	354.2	1.1	155.5	223.9	1.2	61.6154	95.5455	57
156	8	HCC	3	1	3	3	1	3		156	8	1.8	HCC	207.33	213.4	1.6	251.6	258.9	1.6	220.8	240.7	1.7	3.79375	4.5625	11.7059
157	8	HCC	3	2	4	3	2	4		157	8	2.4	HCC	185.5	223	1.6	258.2	277.1	1.5	175.3	213.5	1.5	23.4375	12.6	25.4667
158	8	HCC	4	4	4	4	4	4		158	8	5.3	HCC	173.6	356	1.5	244.8	368.6	1.7	168.7	421.8	1.7	121.6	72.8235	148.882
159	8	HCC	4	3	4	4	3	4
160	8	HCC	4	4	4	4	4	4		160	8	3.4	HCC	247.4	327.8	1.7	286.2	332.9	1.8	225.5	362.7	1.6	47.2941	25.9444	85.75
161	5	HCC	4	4	4	4	4	4		161	5	2.4	HCC	253.1	484.1	1.1	341.4	453.7	1.1	240.8	539.9	0.93	210	102.091	321.613
162	5	HCC	1	1	1	1	1	1		162	5	1	HCC	442.2	328.4	1.1	360.7	318.1	1	504.9	373.3	1.1	-103.455	-42.6	-119.636
163	5	HCC	1	1	1	1	1	1		163	5	2	HCC	401.8	416.3	1.5	369.6	373.5	1.4	487.8	475.3	1.4	9.66667	2.78571	-8.92857
164	5	HCC	3	3	3	3	3	3		164	5	3	HCC	367.2	416.2	1.2	512.3	512.7	1.2	420.2	464.1	1.2	40.8333	0.333333	36.5833
165	9	HCC	1	1	1	1	1	1		165	9	1.6	HCC	188.3	151.6	2.2	199.6	170.4	2.1	184.9	142.3	2.6	-16.6818	-13.9048	-16.3846
166	5	HCC	4	4	4	4	4	4		166	5	4.1	HCC	154.1	337.2	1.4	221.2	354.6	1.1	151.3	371.4	1.2	130.786	121.273	183.417
167	5	HCC	4	4	4	4	4	4		167	5	1.2	HCC	220.1	352.4	1.3	208	346.5	1.3	172.9	391.3	1.3	101.769	106.538	168
168	8	HCC	4	4	4	4	4	4		168	8	2.8	HCC	159.4	308.9	1.1	235.2	381.3	1.1	151.6	285.3	1.1	135.909	132.818	121.545
169	5	RN/CN	4	3	4	4	3	4
170	5	RN/CN	4	3	4	4	3	4
171	5	RN/CN	4	3	4	4	3	4
172	5	RN/CN	4	4	4	4	4	4
173	5	RN/CN	4	3	4	4	3	4
174	5	RN/CN	4	4	4	4	4	4
175	12	RN/CN	4	4	4	4	4	4
176	12	RN/CN	3	3	3	3	3	3
177	5	RN/CN	3	3	3	1	1	1
178	5	RN/CN	4	4	4	4	4	4
179	5	RN/CN	4	3	4	4	3	4
180	5	RN/CN	4	3	4	4	3	4
181	5	RN/CN	4	4	4	4	4	4
182	5	RN/CN	1	1	1	1	1	1
183	5	RN/CN	3	3	3	4	4	4
184	5	RN/CN	4	4	4	4	4	4
185	10	RN/CN	4	4	4	3	3	4
186	10	RN/CN	4	4	4	4	4	4
187	9	RN/CN	4	4	4	4	4	4
188	9	RN/CN	4	4	4	4	4	4
189	9	RN/CN	4	4	4	4	4	4
190	8	Cyst	4	4	4	4	4	4
191	8	Cyst	4	4	1	4	4	1
192	7	Cyst	4	4	1	4	4	1
193	7	Cyst	4	4	4	4	4	4
194	6	Cyst	4	4	4	4	4	4
195	6	Cyst	4	4	4	4	4	4
196	6	Cyst	4	4	4	4	4	4
197	6	Cyst	4	4	4	4	4	4
198	6	Cyst	4	4	4	4	4	4
199	6	Cyst	4	4	4	4	4	4
200	11	Cyst	4	4	4	4	4	4
201	11	Cyst	4	4	4	4	4	4
202	11	Cyst	4	4	4	4	4	4
203	11	Cyst	4	4	4	4	4	4
204	10	Cyst	4	4	4	4	4	4
205	10	Cyst	4	4	4	4	4	4
206	10	Cyst	4	4	4	4	4	4
207	10	Cyst	4	4	4	4	4	4
208	7	Cyst	4	4	4	4	4	4
209	7	Hmg	4	4	4	4	4	4
210	7	Hmg	4	4	4	4	4	4
211	7	Hmg	4	3	4	4	3	4
212	7	Hmg	4	4	4	4	4	4
213	7	Hmg	4	4	4	4	4	4
214	7	Hmg	4	4	4	4	4	4
215	9	Hmg	4	4	4	4	4	4
216	8	Hmg	4	4	4	4	4	4
217	8	Hmg	4	4	4	4	4	4
218	8	Hmg	4	4	4	4	4	4
219	8	Hmg	4	4	4	4	4	4
220	8	Hmg	4	4	4	4	4	4
221	8	Hmg	4	4	4	4	4	4
222	8	Hmg	4	3	4	4	3	4
223	8	Hmg	2	2	4	2	2	4
	Count		223	223	223	223	223	223				Count		143	143	143	143	143	143	143	143	143	143	143	143
	Average		3.81614	3.66816	3.79821	3.76233	3.61883	3.76233				Average		182.56	339.411	1.34287	237.461	344.976	1.33112	177.99	374.518	1.35021	130.596	90.8743	163.477
	Standard Deviation		0.627672	0.814961	0.684182	0.724114	0.876626	0.754576				Standard Deviation		60.107	108.385	0.45816	59.9078	80.6093	0.454671	73.257	136.211	0.43451	99.5748	70.7641	129.712
	Maximum		4	4	4	4	4	4				Maximum		442.2	764.6	4.4	512.3	640.1	4.4	504.9	915.5	4.5	541.9	357.8	699
	75 percentile		4	4	4	4	4	4				75 percentile		202.95	386.05	1.5	264.5	388.15	1.5	190.85	444.35	1.5	178.283	129.906	227.377
	Median		4	4	4	4	4	4				Median		172.1	333.5	1.3	228.4	335.7	1.3	164.3	375	1.3	118.2	86.1538	151.357
	25 percentile		4	4	4	4	4	4				25 percentile		145.7	260.45	1.1	199.6	299.55	1.1	138.15	284.3	1.1	58.4564	36.5	69.3458
	Minimum		1	1	1	1	1	1				Minimum		89	126.9	0.58	136.9	163.5	0.56	82.5	87.7	0.58	-103.455	-42.6	-119.636

## Sheet: Qualitative
Qualitative Analysis
Tumor Number	Child-Pugh score	Diagnosis	Reviewer A			Reviewer B
			10m-FA30	20m-FA10	20m-FA30	10m-FA30	20m-FA10	20m-FA30
1	6	HCC	4	4	4	4	4	4
2	5	HCC	4	4	4	4	4	4
3	5	HCC	4	4	4	4	4	4
4	5	HCC	4	4	4	4	4	4
5	5	HCC	4	4	4	4	4	4
6	5	HCC	4	4	4	4	4	4
7	5	HCC	4	4	4	4	4	4
8	5	HCC	4	4	4	4	4	4
9	5	HCC	4	4	4	4	4	4
10	5	HCC	4	4	4	4	4	4
11	5	HCC	4	4	4	4	4	4
12	5	HCC	4	4	4	4	4	4
13	6	HCC	4	4	4	4	4	4
14	6	HCC	4	4	4	4	4	4
15	7	HCC	4	4	4	4	4	4
16	7	HCC	4	4	4	4	4	4
17	5	HCC	4	4	4	4	4	4
18	5	HCC	4	4	4	4	4	4
19	5	HCC	4	4	4	4	4	4
20	5	HCC	4	4	4	4	4	4
21	5	HCC	4	4	4	4	4	4
22	5	HCC	4	4	4	4	4	4
23	5	HCC	4	4	4	4	4	4
24	5	HCC	4	4	4	4	4	4
25	6	HCC	4	4	4	4	4	4
26	6	HCC	4	4	4	4	4	4
27	6	HCC	4	4	4	4	4	4
28	5	HCC	4	4	4	4	4	4
29	5	HCC	4	4	4	4	4	4
30	5	HCC	4	4	4	4	4	4
31	8	HCC	4	4	4	1	1	1
32	5	HCC	4	4	4	4	4	4
33	5	HCC	4	4	4	4	4	4
34	5	HCC	4	4	4	4	4	4
35	5	HCC	4	4	4	4	4	4
36	5	HCC	4	4	4	4	4	4
37	5	HCC	4	4	4	4	4	4
38	5	HCC	4	4	4	4	4	4
39	5	HCC	4	4	4	4	4	4
40	5	HCC	4	4	4	4	4	4
41	6	HCC	4	4	4	4	4	4
42	5	HCC	4	4	4	4	4	4
43	6	HCC	4	4	4	4	4	4
44	6	HCC	4	4	4	4	4	4
45	6	HCC	4	4	4	1	1	1
46	8	HCC	4	4	4	4	4	4
47	8	HCC	4	4	4	4	4	4
48	8	HCC	4	4	4	4	4	4
49	8	HCC	4	2	4	4	2	4
50	6	HCC	4	4	4	4	4	4
51	6	HCC	4	4	4	4	4	4
52	5	HCC	4	4	4	4	4	4
53	6	HCC	4	4	4	4	4	4
54	5	HCC	4	4	4	4	4	4
55	5	HCC	4	4	4	4	4	4
56	5	HCC	4	4	4	4	4	4
57	5	HCC	1	1	1	1	1	1
58	5	HCC	4	4	4	4	4	4
59	5	HCC	4	4	4	4	4	4
60	5	HCC	4	4	4	4	4	4
61	5	HCC	4	4	4	4	4	4
62	5	HCC	4	4	4	4	4	4
63	5	HCC	4	4	4	4	4	4
64	5	HCC	4	4	4	4	4	4
65	5	HCC	4	4	4	4	4	4
66	5	HCC	4	4	4	4	4	4
67	5	HCC	4	4	4	4	4	4
68	5	HCC	4	4	4	4	4	4
69	5	HCC	2	1	3	2	1	3
70	5	HCC	4	4	4	4	4	4
71	5	HCC	4	4	4	4	4	4
72	5	HCC	4	4	4	4	4	4
73	5	HCC	4	4	4	4	4	4
74	5	HCC	4	4	4	4	4	4
75	6	HCC	4	4	4	4	4	4
76	6	HCC	4	4	4	4	3	4
77	6	HCC	3	4	4	2	4	4
78	6	HCC	4	4	4	4	4	4
79	6	HCC	4	4	4	4	4	4
80	5	HCC	4	4	4	4	4	4
81	6	HCC	4	4	4	4	4	4
82	5	HCC	4	4	4	4	4	4
83	5	HCC	4	4	4	4	4	4
84	8	HCC	4	4	4	4	4	4
85	6	HCC	4	4	4	4	4	4
86	5	HCC	4	4	4	4	4	4
87	5	HCC	4	4	4	4	4	4
88	5	HCC	3	1	3	3	1	3
89	5	HCC	4	4	4	4	4	4
90	5	HCC	4	4	4	4	4	4
91	5	HCC	1	1	1	1	1	1
92	5	HCC	4	4	4	4	4	4
93	5	HCC	4	4	4	4	4	4
94	5	HCC	4	4	4	4	4	4
95	5	HCC	4	4	4	4	4	4
96	5	HCC	4	4	4	4	4	4
97	5	HCC	4	4	4	4	4	4
98	5	HCC	4	4	4	4	4	4
99	5	HCC	4	4	4	4	4	4
100	6	HCC	4	4	4	4	4	4
101	5	HCC	2	1	1	2	1	1
102	5	HCC	4	3	4	4	3	4
103	5	HCC	4	4	4	4	4	4
104	5	HCC	4	4	4	4	4	4
105	5	HCC	4	4	4	4	4	4
106	5	HCC	4	4	4	4	4	4
107	5	HCC	4	4	4	4	4	4
108	5	HCC	3	3	3	3	3	3
109	5	HCC	4	4	4	4	4	4
110	5	HCC	4	4	4	4	4	4
111	12	HCC	4	4	4	4	4	4
112	12	HCC	3	1	2	2	1	2
113	5	HCC	4	4	4	4	4	4
114	5	HCC	4	4	4	4	4	4
115	5	HCC	3	3	4	3	3	4
116	5	HCC	4	4	4	4	4	4
117	7	HCC	4	4	4	4	4	4
118	5	HCC	4	4	4	4	4	4
119	10	HCC	4	4	4	4	4	4
120	9	HCC	4	3	4	3	2	3
121	9	HCC	1	1	1	1	1	1
122	9	HCC	4	3	4	4	3	4
123	9	HCC	4	4	4	4	4	4
124	9	HCC	4	4	4	4	4	4
125	8	HCC	4	4	4	4	4	4
126	8	HCC	4	4	4	4	4	4
127	8	HCC	4	4	4	4	4	4
128	8	HCC	4	4	4	4	4	4
129	8	HCC	1	1	1	1	1	1
130	8	HCC	4	2	4	3	2	4
131	7	HCC	4	4	4	4	4	4
132	7	HCC	4	4	4	4	3	4
133	6	HCC	4	4	4	4	4	4
134	6	HCC	4	4	4	4	4	4
135	6	HCC	4	4	4	4	4	4
136	6	HCC	4	4	4	4	4	4
137	6	HCC	4	4	4	4	4	4
138	11	HCC	4	3	4	4	3	4
139	11	HCC	4	4	4	4	4	4
140	11	HCC	4	1	3	4	1	3
141	11	HCC	4	3	3	4	3	3
142	10	HCC	4	4	4	4	4	4
143	10	HCC	4	4	4	4	4	4
144	10	HCC	4	3	4	4	3	4
145	7	HCC	4	1	4	4	1	4
146	7	HCC	4	4	4	4	4	4
147	7	HCC	4	4	4	4	4	4
148	7	HCC	4	4	4	4	4	4
149	7	HCC	4	4	4	4	4	4
150	7	HCC	4	4	4	4	4	4
151	7	HCC	4	4	4	4	4	4
152	9	HCC	4	4	4	4	4	4
153	8	HCC	4	4	4	4	4	4
154	8	HCC	4	4	4	4	4	4
155	8	HCC	4	4	4	4	4	4
156	8	HCC	3	1	3	3	1	3
157	8	HCC	3	2	4	3	2	4
158	8	HCC	4	4	4	4	4	4
159	8	HCC	4	3	4	4	3	4
160	8	HCC	4	4	4	4	4	4
161	5	HCC	4	4	4	4	4	4
162	5	HCC	1	1	1	1	1	1
163	5	HCC	1	1	1	1	1	1
164	5	HCC	3	3	3	3	3	3
165	9	HCC	1	1	1	1	1	1
166	5	HCC	4	4	4	4	4	4
167	5	HCC	4	4	4	4	4	4
168	8	HCC	4	4	4	4	4	4
169	5	RN/CN	4	3	4	4	3	4
170	5	RN/CN	4	3	4	4	3	4
171	5	RN/CN	4	3	4	4	3	4
172	5	RN/CN	4	4	4	4	4	4
173	5	RN/CN	4	3	4	4	3	4
174	5	RN/CN	4	4	4	4	4	4
175	12	RN/CN	4	4	4	4	4	4
176	12	RN/CN	3	3	3	3	3	3
177	5	RN/CN	3	3	3	1	1	1
178	5	RN/CN	4	4	4	4	4	4
179	5	RN/CN	4	3	4	4	3	4
180	5	RN/CN	4	3	4	4	3	4
181	5	RN/CN	4	4	4	4	4	4
182	5	RN/CN	1	1	1	1	1	1
183	5	RN/CN	3	3	3	4	4	4
184	5	RN/CN	4	4	4	4	4	4
185	10	RN/CN	4	4	4	3	3	4
186	10	RN/CN	4	4	4	4	4	4
187	9	RN/CN	4	4	4	4	4	4
188	9	RN/CN	4	4	4	4	4	4
189	9	RN/CN	4	4	4	4	4	4
190	8	Cyst	4	4	4	4	4	4
191	8	Cyst	4	4	1	4	4	1
192	7	Cyst	4	4	1	4	4	1
193	7	Cyst	4	4	4	4	4	4
194	6	Cyst	4	4	4	4	4	4
195	6	Cyst	4	4	4	4	4	4
196	6	Cyst	4	4	4	4	4	4
197	6	Cyst	4	4	4	4	4	4
198	6	Cyst	4	4	4	4	4	4
199	6	Cyst	4	4	4	4	4	4
200	11	Cyst	4	4	4	4	4	4
201	11	Cyst	4	4	4	4	4	4
202	11	Cyst	4	4	4	4	4	4
203	11	Cyst	4	4	4	4	4	4
204	10	Cyst	4	4	4	4	4	4
205	10	Cyst	4	4	4	4	4	4
206	10	Cyst	4	4	4	4	4	4
207	10	Cyst	4	4	4	4	4	4
208	7	Cyst	4	4	4	4	4	4
209	7	Hmg	4	4	4	4	4	4
210	7	Hmg	4	4	4	4	4	4
211	7	Hmg	4	3	4	4	3	4
212	7	Hmg	4	4	4	4	4	4
213	7	Hmg	4	4	4	4	4	4
214	7	Hmg	4	4	4	4	4	4
215	9	Hmg	4	4	4	4	4	4
216	8	Hmg	4	4	4	4	4	4
217	8	Hmg	4	4	4	4	4	4
218	8	Hmg	4	4	4	4	4	4
219	8	Hmg	4	4	4	4	4	4
220	8	Hmg	4	4	4	4	4	4
221	8	Hmg	4	4	4	4	4	4
222	8	Hmg	4	3	4	4	3	4
223	8	Hmg	2	2	4	2	2	4

## Sheet: Quantitative
Quantitative Analysis
Tumor Number	Child-Pugh score	Size (cm)	Diagnosis	10m-FA30			20m-FA10			20m-FA30			CNR
				Les	Liver	Noise	Les	Liver	Noise	Les	Liver	Noise	10m-FA30	20m-FA10	20m-FA30
1	6	1.1	HCC	228.9	347.1	1	298.6	423.2	1	198.9	400.6	1	118.2	124.6	201.7
2	5	2	HCC	160.5	284.2	0.94	206.7	286.4	0.95	150.4	321.5	1	131.596	83.8947	171.1
3	5	1.9	HCC	198.9	532.4	1.1	246.3	405	1	195.1	588.7	1.1	303.182	158.7	357.818
4	5	2.1	HCC	165.4	432.7	1.2	239	386.5	1	153.6	496.7	1	222.75	147.5	343.1
5	5	1.2	HCC	245.7	478.1	1	268.1	398.7	1.1	239.9	540.9	1.2	232.4	118.727	250.833
6	5	2.8	HCC	134.5	347.2	1.6	191.3	403.6	1.4	121.8	396.7	1.5	132.937	151.643	183.267
7	5	1	HCC	182.2	451.5	1.5	188	341.2	1.3	175	508	1.3	179.533	117.846	256.154
9	5	2.7	HCC	116.3	381.8	1.1	185.5	320.5	1	114.3	410.8	1.2	241.364	135	247.083
10	5	1.6	HCC	212.8	339.8	1.4	275	374.9	1.4	209.1	420.2	1.3	90.7143	71.3571	162.385
11	5	2.3	HCC	160.4	321	0.76	222.4	330.9	0.74	139.6	333.4	0.8	211.316	146.622	242.25
12	5	1.1	HCC	163	321	0.76	211.2	330.9	0.74	158.4	333.4	0.8	207.895	161.757	218.75
13	6	4.3	HCC	140.3	200.7	1.4	212.4	268.2	1.9	126.1	198.7	1.5	43.1429	29.3684	48.4
14	6	2.8	HCC	145.7	226	1.3	203.9	290.2	1.4	121.3	226.3	1.4	61.7692	61.6429	75
15	7	5.9	HCC	182	316.8	1	273.5	388.3	1.3	174.7	342.8	1.2	134.8	88.3077	140.083
17	5	3.7	HCC	192	436.9	1.5	237	448.7	1.4	190.9	502.6	1.4	163.267	151.214	222.643
18	5	2.1	HCC	141.5	367.2	1.7	200.3	388	1.7	134.2	451	1.6	132.765	110.412	198
19	5	1.2	HCC	124.3	360.1	1.6	178.5	387	1.6	163	447.8	1.7	147.375	130.312	167.529
20	5	1.9	HCC	212.8	443.5	1.8	285.1	443.5	2	282.6	513.1	1.5	128.167	79.2	153.667
21	5	1.3	HCC	183.7	354.1	1	232.3	335.8	1.1	179.8	429.9	1	170.4	94.0909	250.1
22	5	3	HCC	129.4	340.5	2.2	166.3	309.1	2	132.2	394.1	2.2	95.9545	71.4	119.045
23	5	1.8	HCC	173.5	432.9	0.58	210.1	399.6	0.56	141.6	490	0.58	447.241	338.393	600.69
25	6	1.8	HCC	115.7	291.8	2.6	170.6	231.4	2.5	88.7	292.9	2.4	67.7308	24.32	85.0833
26	6	1.3	HCC	89	219.4	2.9	136.9	241.8	3.2	82.5	240.2	2.2	44.9655	32.7812	71.6818
31	8	2	HCC	200.5	208.1	1.5	248.4	261.9	1.4	192.5	196.6	2.3	5.06667	9.64286	1.78261
32	5	1.9	HCC	156.9	416	1	185.6	319.7	1.1	139.3	449.2	1.2	259.1	121.909	258.25
33	5	2	HCC	168	420.5	1.2	219.1	323	1.4	154	444.1	0.83	210.417	74.2143	349.518
35	5	1.5	HCC	174.7	401.9	1	251.5	365.1	1.1	175.4	436.1	1.1	227.2	103.273	237
36	5	6.2	HCC	138	521.9	1.1	202.9	479.9	0.82	122.7	588.5	1.2	349	337.805	388.167
37	5	3.3	HCC	149.5	417.9	1	192.6	383.2	0.92	128.3	420.4	1.1	268.4	207.174	265.545
38	5	1.7	HCC	180	430.7	1	234.1	358.4	1	219.6	431.5	1.4	250.7	124.3	151.357
39	5	2.5	HCC	223.8	493.5	1.3	291.6	479.2	1.3	222.6	540.2	1.4	207.462	144.308	226.857
40	5	1.2	HCC	133.7	367.2	1.2	182.9	368.8	1.2	135.5	444.6	1.2	194.583	154.917	257.583
41	6	2.2	HCC	206.4	356.8	1.5	268.7	442.9	2	186.8	412.4	1.8	100.267	87.1	125.333
42	5	5.6	HCC	213.6	328.7	1.3	311.7	367.4	1.5	192	343.9	1.2	88.5385	37.1333	126.583
43	6	2	HCC	187.4	358	1.4	238.4	315.8	1.2	174.5	404.6	1.5	121.857	64.5	153.4
44	6	2	HCC	151.7	383.4	1.4	224.7	330.4	1.4	140.9	431.5	1.6	165.5	75.5	181.625
46	8	1.8	HCC	164.3	256.6	0.9	216.5	243.4	0.75	167.1	262.6	1	102.556	35.8667	95.5
47	8	1.2	HCC	179.4	261.2	1.1	233.5	296.6	1	181.4	308.8	0.92	74.3636	63.1	138.478
48	8	5.1	HCC	203.9	260.4	0.92	271.5	285.9	0.93	186.3	285.1	0.88	61.413	15.4839	112.273
49	8	3.2	HCC	155.6	211.6	1.6	172.9	204.6	2.6	128.5	235.7	1.8	35	12.1923	59.5556
50	6	1	HCC	149.8	317.9	1	190.9	334.9	1	211.6	323.3	1.1	168.1	144	101.545
52	5	1.2	HCC	252.3	296.8	1.3	295.3	319.5	1.2	234.8	303.4	1.2	34.2308	20.1667	57.1667
53	6	3.5	HCC	222.7	764.6	1	282.3	640.1	1	216.5	915.5	1	541.9	357.8	699
55	5	1	HCC	245.3	380.3	1.1	315.8	433.7	1	224.9	452.5	1	122.727	117.9	227.6
58	5	1.5	HCC	114	344.1	0.82	166.6	296.1	0.76	110.8	374.8	0.75	280.61	170.395	352
59	5	1.1	HCC	202	350.3	0.8	232.3	316.2	0.77	197.1	348.9	0.86	185.375	108.961	176.512
60	5	1.8	HCC	180.7	301	0.93	228.7	339.7	1.1	169.2	309.7	1.1	129.355	100.909	127.727
61	5	1.4	HCC	174.1	260.5	0.93	228.4	340.1	0.79	164.8	290.5	0.92	92.9032	141.392	136.63
62	5	4	HCC	143.5	520.8	1.2	204.7	407.2	1.4	141.2	580.1	1.2	314.417	144.643	365.75
63	5	6.8	HCC	224.5	690.8	1.1	307.1	591.2	1.1	181.9	784.3	1	423.909	258.273	602.4
64	5	3.7	HCC	157.2	372.2	1.1	218.4	389	1.3	138.1	418.9	1.3	195.455	131.231	216
65	5	4.5	HCC	138.5	347.8	1.3	188.5	346.4	1.1	111.8	406.4	1	161	143.545	294.6
67	5	2.7	HCC	196.1	375.8	1.3	276.2	377.7	1.2	186.9	410.2	1.3	138.231	84.5833	171.769
68	5	1.1	HCC	194.1	421.8	1.3	224.1	411.4	1.2	199	460.4	1.4	175.154	156.083	186.714
69	5	2	HCC	401.8	416.3	1.5	369.6	373.5	1.4	487.8	475.3	1.4	9.66667	2.78571	-8.92857
70	5	1.5	HCC	219.9	487	0.9	245.8	505.8	0.83	196.2	630.1	0.82	296.778	313.253	529.146
71	5	2.9	HCC	204	464.4	1.2	262	417.4	1.2	195.4	503.1	1.4	217	129.5	219.786
72	5	1.1	HCC	117.7	335.2	1.5	202.8	335.7	1.4	85.6	381.4	1.2	145	94.9286	246.5
73	5	3.3	HCC	161.7	334.6	1.3	239.4	411.3	1.2	155.8	396.9	1.4	133	143.25	172.214
74	5	2.1	HCC	141.6	353.7	0.93	182.4	327.6	0.76	149.3	391.9	0.94	228.065	191.053	258.085
75	6	1	HCC	142.6	250	1.2	201.7	233	1.2	176.3	265.5	1.2	89.5	26.0833	74.3333
77	6	1.4	HCC	185.5	373.8	1.2	293.7	402.3	1.3	143.9	439.2	1.3	156.917	83.5385	227.154
80	5	9	HCC	106.9	314.1	1	172.7	312.2	1	85.4	332.2	1	207.2	139.5	246.8
82	5	4	HCC	187.2	278.2	1.1	253.1	300.7	1.1	175.7	302.7	1.2	82.7273	43.2727	105.833
83	5	2.2	HCC	142.7	250.9	1.1	190.4	238.6	1.1	138.2	250.5	1.2	98.3636	43.8182	93.5833
84	8	3.5	HCC	198.9	362.9	2	277.8	402.8	2	186.7	381.1	2	82	62.5	97.2
85	6	8	HCC	138.5	586	1.4	235.4	535.2	1.6	144.2	686.6	1.5	319.643	187.375	361.6
86	5	3.6	HCC	170.6	318.2	1.4	233.4	333.3	1.6	177.7	331.1	1.3	105.429	62.4375	118
87	5	1.4	HCC	196.4	418.4	1.7	195.4	330.8	1.5	127.2	451.4	1.7	130.588	90.2667	190.706
88	5	1.9	HCC	350.5	471	1.5	442	488.1	1.8	375.1	549.3	1.8	80.3333	25.6111	96.7778
89	5	4.1	HCC	146.7	702.4	1.3	213.4	521	1	131.4	798.5	1.1	427.462	307.6	606.455
90	5	3.2	HCC	183.4	546	1	231.9	359.2	1.2	176	572.1	1.1	362.6	106.083	360.091
92	5	1.9	HCC	135.4	246.7	1.5	163.1	276.8	1.7	127	257.1	1.5	74.2	66.8824	86.7333
93	5	2.1	HCC	111.9	233.4	1.2	153.7	236.4	1.6	96.2	244.8	1.6	101.25	51.6875	92.875
94	5	2	HCC	145.7	333.5	1	176.5	315.9	1	139.7	378	1	187.8	139.4	238.3
95	5	2.9	HCC	190.1	270.8	1.2	178.6	290.6	1.3	129.3	351.8	1.1	67.25	86.1538	202.273
96	5	1.2	HCC	114.2	371.2	1.2	162.5	363.8	1.3	121.3	389.2	1.3	214.167	154.846	206.077
97	5	3.3	HCC	195.8	349.5	1.2	256.1	357.1	1	188	399.1	1.1	128.083	101	191.909
98	5	4.1	HCC	154.1	337.2	1.7	221.2	354.6	1.1	151.3	371.4	1.7	107.706	121.273	129.471
99	5	1.2	HCC	220.1	352.4	1.3	208	346.5	1.3	172.9	391.3	1.3	101.769	106.538	168
100	6	1.7	HCC	215.4	410.3	1.2	272.5	415.4	1.3	218.5	504.6	1.3	162.417	109.923	220.077
102	5	1.3	HCC	192.5	349.8	1	228.1	298.4	1	190	404.2	1.1	157.3	70.3	194.727
103	5	6.4	HCC	171.4	383.1	1	254.8	393.4	1.2	148.8	451.6	1.2	211.7	115.5	252.333
104	5	2.9	HCC	145.7	302.9	1.3	185.8	322.4	1.5	140.3	383.4	1.4	120.923	91.0667	173.643
105	5	2.4	HCC	190.2	491	1.3	245.3	451.2	1.3	185	532	1.3	231.385	158.385	266.923
106	5	3.6	HCC	106.2	311.9	1.3	196.7	369.4	1.4	89.8	330.1	1.3	158.231	123.357	184.846
107	5	1.1	HCC	254.4	530.4	1.2	305.1	460.3	1	275.5	602.9	1.2	230	155.2	272.833
108	5	3	HCC	220.3	257.5	1.1	272.7	313.7	1.2	232.1	275.9	1.3	33.8182	34.1667	33.6923
109	5	2.3	HCC	175.4	293.6	1.6	281	320.4	1.4	161.4	304.1	1.3	73.875	28.1429	109.769
110	5	1.9	HCC	171.3	309.5	1.3	216.8	295	1.3	154.3	329.4	1.2	106.308	60.1538	145.917
111	12	4.3	HCC	96.9	126.9	1.4	143.5	163.5	1.7	102.2	123	1.4	21.4286	11.7647	14.8571
112	12	4.5	HCC	145.3	167.3	1.4	179.6	177.5	1.3	126.5	147.2	1.3	15.7143	-1.61538	15.9231
113	5	2.4	HCC	179.2	388.7	1.3	228.3	393.2	1.2	162.7	462.8	1.1	161.154	137.417	272.818
114	5	1.5	HCC	149.3	406.4	1.1	222.5	406.2	1.1	180.4	439.9	1.1	233.727	167	235.909
115	5	1.2	HCC	234	325.6	1.5	290.4	374.2	1.5	243.7	418.4	1.6	61.0667	55.8667	109.187
116	5	1.2	HCC	124.5	308.1	1.6	187.9	338.5	1.7	122.6	379.8	1.4	114.75	88.5882	183.714
117	5	3	HCC	367.2	416.2	1.2	512.3	512.7	1.2	420.2	464.1	1.2	40.8333	0.333333	36.5833
118	5	2.1	HCC	181.1	363.9	1.1	242.5	389.5	1.1	164.3	432.6	1.1	166.182	133.636	243.909
119	10	6.5	HCC	145.9	200.4	1.2	220.2	275.2	1.3	136.2	172.3	1.1	45.4167	42.3077	32.8182
120	9	2.5	HCC	169.8	318.6	1.2	234.9	346.6	1.3	155.8	357.3	1.4	124	85.9231	143.929
121	9	1.6	HCC	188.3	151.6	2.2	199.6	170.4	2.1	184.9	242.3	2.6	-16.6818	-13.9048	22.0769
122	9	3.1	HCC	170.7	224.4	1.4	228.2	269.7	1.2	170.2	241.5	1.3	38.3571	34.5833	54.8462
123	9	1.1	HCC	118.1	251.3	2.8	152.4	331.4	1.4	116.8	294.3	1.6	47.5714	127.857	110.938
124	9	1	HCC	131.2	259.6	2.8	160.5	304.2	1.4	173.1	284.5	1.6	45.8571	102.643	69.625
125	8	3.4	HCC	161.7	226.3	1.9	282.1	332.9	1.7	145.5	224.4	1.8	34	29.8824	43.8333
126	8	2	HCC	176	239.9	1.6	271.3	320.8	1.8	157.6	235.3	1.7	39.9375	27.5	45.7059
127	8	1.3	HCC	229.9	280.4	0.93	209	266.5	1.1	155.5	181.5	1.1	54.3011	52.2727	23.6364
128	8	1.7	HCC	157	327.4	1.5	214.3	354.2	1.5	141.8	375	1.4	113.6	93.2667	166.571
129	8	1.4	HCC	195.4	271.6	1.7	307.4	313.6	1.5	161.2	313.3	1.6	44.8235	4.13333	95.0625
130	8	2.8	HCC	247.4	327.8	1.7	286.2	332.9	1.8	225.5	362.7	1.6	47.2941	25.9444	85.75
131	7	1.4	HCC	152.8	233.1	1.2	218.8	292.5	1.2	152.4	229.6	1.2	66.9167	61.4167	64.3333
132	7	3.4	HCC	169.9	242.5	1.3	248.3	305.2	1.5	165.2	251.4	1.2	55.8462	37.9333	71.8333
133	6	1.6	HCC	207.5	333.1	1	243.3	306.6	1.1	198.7	412.6	1.2	125.6	57.5455	178.25
134	6	1.1	HCC	395.5	556.6	0.91	393.8	471.7	0.9	437	716.3	0.95	177.033	86.5556	294
136	6	2.3	HCC	212.7	375.8	1.1	265.2	322.2	1.1	187.9	399.5	1	148.273	51.8182	211.6
137	6	1.9	HCC	150.3	268.7	0.92	196	315.2	0.93	132.6	293.4	1	128.696	128.172	160.8
138	11	5	HCC	118.5	198.1	1.3	193	264.4	1.3	121.8	169.5	1.5	61.2308	54.9231	31.8
139	11	4.2	HCC	143.4	195.3	1.3	217.8	249.1	1.4	137.3	180.5	1.3	39.9231	22.3571	33.2308
140	11	1	HCC	132.3	204.8	1.5	198	249.3	1.8	127.8	181.5	1.9	48.3333	28.5	28.2632
141	11	1.4	HCC	127.7	168.1	1.3	194.9	204.8	1.2	138.2	161.2	1.3	31.0769	8.25	17.6923
142	10	7.7	HCC	115.1	174.4	1.5	176.3	230.9	1.4	106.5	87.7	1.4	39.5333	39	-13.4286
143	10	1	HCC	133.2	239.3	1.4	201.2	267.4	1.4	132.5	245.7	1.5	75.7857	47.2857	75.4667
144	10	1.1	HCC	271.3	317.3	1.3	263.8	301.4	1.1	286.3	361.3	1.1	35.3846	34.1818	68.1818
145	7	1.3	HCC	149.8	164.8	1.2	208.5	197.4	1.1	139.9	170.5	1.3	12.5	-10.0909	23.5385
146	7	4	HCC	204.4	266.1	1.9	301.1	354.4	1.5	214.5	284.1	1.9	32.4737	35.5333	36.6316
147	7	1.2	HCC	144.3	293.5	1.6	214.1	348.4	1.4	184.1	299.1	1.7	93.25	95.9286	67.6471
148	7	1.1	HCC	160.6	279.2	1.2	243.2	306.8	1.5	190.8	269.5	1.6	98.8333	42.4	49.1875
152	9	5.7	HCC	151.4	225.3	1.1	228.9	305.5	1	129.2	211.2	1.3	67.1818	76.6	63.0769
153	8	3.7	HCC	161.3	343.1	4.4	241.4	369.2	4.4	154.4	365.9	4.5	41.3182	29.0455	47
154	8	1	HCC	172.1	239.6	1.1	232	280.4	1.3	169.5	273.1	1.5	61.3636	37.2308	69.0667
155	8	8.8	HCC	175.7	255.8	1.3	249.1	354.2	1.1	155.5	223.9	1.2	61.6154	95.5455	57
156	8	1.8	HCC	207.33	213.4	1.6	251.6	258.9	1.6	220.8	240.7	1.7	3.79375	4.5625	11.7059
157	8	2.4	HCC	185.5	223	1.6	258.2	277.1	1.5	175.3	213.5	1.5	23.4375	12.6	25.4667
158	8	5.3	HCC	173.6	356	1.5	244.8	368.6	1.7	168.7	421.8	1.7	121.6	72.8235	148.882
160	8	3.4	HCC	247.4	327.8	1.7	286.2	332.9	1.8	225.5	362.7	1.6	47.2941	25.9444	85.75
161	5	2.4	HCC	253.1	484.1	1.1	341.4	453.7	1.1	240.8	539.9	0.93	210	102.091	321.613
162	5	1	HCC	442.2	328.4	1.1	360.7	318.1	1	504.9	373.3	1.1	-103.455	-42.6	-119.636
163	5	2	HCC	401.8	416.3	1.5	369.6	373.5	1.4	487.8	475.3	1.4	9.66667	2.78571	-8.92857
164	5	3	HCC	367.2	416.2	1.2	512.3	512.7	1.2	420.2	464.1	1.2	40.8333	0.333333	36.5833
165	9	1.6	HCC	188.3	151.6	2.2	199.6	170.4	2.1	184.9	142.3	2.6	-16.6818	-13.9048	-16.3846
166	5	4.1	HCC	154.1	337.2	1.4	221.2	354.6	1.1	151.3	371.4	1.2	130.786	121.273	183.417
167	5	1.2	HCC	220.1	352.4	1.3	208	346.5	1.3	172.9	391.3	1.3	101.769	106.538	168
168	8	2.8	HCC	159.4	308.9	1.1	235.2	381.3	1.1	151.6	285.3	1.1	135.909	132.818	121.545
		Count		142	143	143	143	143	143	143	143	143	143	143	143
		Average		182.069	339.411	1.34287	237.461	344.976	1.33112	177.99	374.518	1.35021	130.596	90.8743	163.477
		Standard Deviation		60.0312	108.385	0.45816	59.9078	80.6093	0.454671	73.257	136.211	0.43451	99.5748	70.7641	129.712
		Maximum		442.2	764.6	4.4	512.3	640.1	4.4	504.9	915.5	4.5	541.9	357.8	699
		75 percentile		201.625	386.05	1.5	264.5	388.15	1.5	190.85	444.35	1.5	178.283	129.906	227.377
		Median		171.75	333.5	1.3	228.4	335.7	1.3	164.3	375	1.3	118.2	86.1538	151.357
		25 percentile		145.7	260.45	1.1	199.6	299.55	1.1	138.15	284.3	1.1	58.4564	36.5	69.3458
		Minimum		89	126.9	0.58	136.9	163.5	0.56	82.5	87.7	0.58	-103.455	-42.6	-119.636
